# Supplementary material for: Molecular Basis of Inhibitory Mechanism of Naltrexone and Its Metabolites through Structural and Energetic Analyses
Source: Molecules. 2022 Aug 2;27(15):4919. doi: 10.3390/molecules27154919 (PMC9369988; doi:10.3390/molecules27154919)
Supplement: Supplementary file 1 [file molecules-27-04919-s001.zip]

Archive with 1 entries (1 files):
- molecules-1808433-supplementary.pdf
